# Supplementary material for: The importance of incorporating systems thinking and One Health in global health classrooms: findings from a One Health simulation activity
Source: Front Public Health. 2024 Feb 28;12:1299116. doi: 10.3389/fpubh.2024.1299116 (PMC10933002; doi:10.3389/fpubh.2024.1299116)
Supplement: Supplementary file 1 [file Table_1.XLSX]

## Sheet: Office of the PM
			LEGEND										in Million of USD
			You should edit									Initial Budget	700
			Don't edit/blocked. They only display information									Total Budget Available	700
			Name of Table									Total expenditure	0
		Fund Request/Allocations Month 1							Fund Request/Allocations Month 2							Fund Request/Allocations Month 3
		States	Justifications			Amount Requested	Amount Given		States	Justifications			Amount Requested	Amount Given		States	Justifications			Amount Requested	Amount Given
		A							A							A
		B							B							B
		C							C							C
		D							D							D
		E							E							E
		F							F							F
		G							G							G
		H							H							H
		I							I							I
						Total	0						Total	0						Total	0
		Fund Allocation
		States	Month 1	Month 2	Month 3
		A
		B
		C
		D
		E
		F
		G
		H				TOTAL
		I
			0	0	0	0

## Sheet: State A
					Discontent Level
Amount Requested	Month 1	Month 2	Month 3			1=very happy, 5=very unhappy
Livestock
Agriculture
Health
Total	0	0	0			Justification M1	Justification M2	Justification M3
Amount Received	Month 1	Month 2	Month 3
Total for the state
Amount Allocated	Month 1	Month 2	Month 3		Personnel allocated	Month 1
Livestock					Livestock
Agriculture					Agriculture
Health					Health
DALY's
	Month 1	Month 2	Month 3		Personnel allocated	Month 2
Livestock					Livestock
Agriculture					Agriculture
Health					Health
Total DALYs	0	0	0
Accumulated DALYs	1500
					Personnel allocated	Month 3
Financial Needs	Month 2	Month 3			Livestock
PPR control needs					Agriculture
NCD control needs					Health
Large farm needs
Small Farm Needs
Bednet needs
Fungicide treatment needs
LEGEND
You should edit
Information updates here (don't edit)
Name of Table
						Focus Personnel on PPR
						Focus Personnel on Newcastle disease
						Focus on large farms
						Focus on small farms
						Focus on bednets
						Focus on fungicide issues

## Sheet: State B
					Discontent Level
Amount Requested	Month 1	Month 2	Month 3			1=very happy, 5=very unhappy
Livestock
Agriculture
Health
Total	0	0	0			Justification M1	Justification M2	Justification M3
Amount Received	Month 1	Month 2	Month 3
Total for the state
Amount Allocated	Month 1	Month 2	Month 3		Personnel allocated	Month 1
Livestock					Livestock
Agriculture					Agriculture
Health					Health
DALY's
	Month 1	Month 2	Month 3		Personnel allocated	Month 2
Livestock					Livestock
Agriculture					Agriculture
Health					Health
Total DALYs	0	0	0
Accumulated DALYs	3200
					Personnel allocated	Month 3
Financial Needs	Month 2	Month 3			Livestock
PPR control needs					Agriculture
FMD control needs					Health
Sugarcane needs
Maize needs
Bednets needs
Cholera control needs
LEGEND
You should edit
Information updates here (don't edit)
Name of Table
						Focus Personnel on PPR
						Focus Personnel on FMD
						Focus on sugarcane
						Focus on maize
						Focus on promting bednets
						Focus on cholera outbreak

## Sheet: State C
					Discontent Level
Amount Requested	Month 1	Month 2	Month 3			1=very happy, 5=very unhappy
Livestock
Agriculture
Health
Total	0	0	0			Justification M1	Justification M2	Justification M3
Amount Received	Month 1	Month 2	Month 3
Total for the state
Amount Allocated	Month 1	Month 2	Month 3		Personnel allocated	Month 1
Livestock					Livestock
Agriculture					Agriculture
Health					Health
DALY's
	Month 1	Month 2	Month 3		Personnel allocated	Month 2
Livestock					Livestock
Agriculture					Agriculture
Health					Health
Total DALYs	0	0	0
Accumulated DALYs	7000
					Personnel allocated	Month 3
Financial Needs	Month 2	Month 3			Livestock
NCD control needs					Agriculture
Goat health needs					Health
Phosphorus deficiency
Fungal disease needs
Malaria Needs
Cholera outbreak needs
LEGEND
You should edit
Information updates here (don't edit)
Name of Table
						Focus Personnel on chickens
						Focus Personnel on goats
						Focus on addressing phosphorus defficiency
						Focus on addressing the fungal disease
						Focus on promting bednets
						Focus on cholera outbreak

## Sheet: State D
					Discontent Level
Amount Requested	Month 1	Month 2	Month 3			1=very happy, 5=very unhappy
Livestock
Agriculture
Health
Total	0	0	0			Justification M1	Justification M2	Justification M3
Amount Received	Month 1	Month 2	Month 3
Total for the state
Amount Allocated	Month 1	Month 2	Month 3		Personnel allocated	Month 1
Livestock					Livestock
Agriculture					Agriculture
Health					Health
DALY's
	Month 1	Month 2	Month 3		Personnel allocated	Month 2
Livestock					Livestock
Agriculture					Agriculture
Health					Health
Total DALYs	0	0	0
Accumulated DALYs	2000
					Personnel allocated	Month 3
Financial Needs	Month 2	Month 3			Livestock
Chicken and goats needs					Agriculture
Cattle needs					Health
Maize needs
Sorghum Needs
Bednet needs
Nutrition intervention needs
LEGEND
You should edit
Information updates here (don't edit)
Name of Table
						Focus Personnel on chickens and goats
						Focus Personnel on cattle
						Focus on maize
						Focus on sorghum
						Focus on promting bednets
						Focus on nutritional intervention

## Sheet: State E
					Discontent Level
Amount Requested	Month 1	Month 2	Month 3			1=very happy, 5=very unhappy
Livestock
Agriculture
Health
Total	0	0	0			Justification M1	Justification M2	Justification M3
Amount Received	Month 1	Month 2	Month 3
Total for the state
Amount Allocated	Month 1	Month 2	Month 3		Personnel allocated	Month 1
Livestock					Livestock
Agriculture					Agriculture
Health					Health
DALY's
	Month 1	Month 2	Month 3		Personnel allocated	Month 2
Livestock					Livestock
Agriculture					Agriculture
Health					Health
Total DALYs	0	0	0
Accumulated DALYs	1400
Financial Needs	Month 2	Month 3			Personnel allocated	Month 3
Chicken and goat needs					Livestock
Original Strategy Needs					Agriculture
Tea plantation needs					Health
Maize and Sorghum needs
Bednet needs
Nutrition intervention needs
LEGEND
You should edit
Information updates here (don't edit)
Name of Table
						Focus personnel on chickens and goats in the north
						Don't change strategy
						Focus staff in tea plantations
						Focus staff on maize and sorghum
						Focus on promting bednets
						Focus on nutritional intervention

## Sheet: State F
					Discontent Level
Amount Requested	Month 1	Month 2	Month 3			1=very happy, 5=very unhappy
Livestock
Agriculture
Health
Total	0	0	0			Justification M1	Justification M2	Justification M3
Amount Received	Month 1	Month 2	Month 3
Total for the state
Amount Allocated	Month 1	Month 2	Month 3		Personnel allocated	Month 1
Livestock					Livestock
Agriculture					Agriculture
Health					Health
DALY's
	Month 1	Month 2	Month 3		Personnel allocated	Month 2
Livestock					Livestock
Agriculture					Agriculture
Health					Health
Total DALYs	0	0	0
Accumulated DALYs	6000
Financial Needs	Month 2	Month 3			Personnel allocated	Month 3
Migrating Livestock needs					Livestock
Livestock that remained needs					Agriculture
Sorghum needs					Health
Maize needs
Bednet needs
Nutritional intervention needs
LEGEND
You should edit
Information updates here (don't edit)
Name of Table
						Focus on the migrating livestock
						Focus on the livestock that reamined in households
						Focus staff to work on sorghum
						Focus staff to work on maize
						Focus on promting bednets
						Focus on nutritional intervention

## Sheet: State G
					Discontent Level
Amount Requested	Month 1	Month 2	Month 3			1=very happy, 5=very unhappy
Livestock
Agriculture
Health
Total	0	0	0			Justification M1	Justification M2	Justification M3
Amount Received	Month 1	Month 2	Month 3
Total for the state
Amount Allocated	Month 1	Month 2	Month 3		Personnel allocated	Month 1
Livestock					Livestock
Agriculture					Agriculture
Health					Health
DALY's
	Month 1	Month 2	Month 3		Personnel allocated	Month 2
Livestock					Livestock
Agriculture					Agriculture
Health					Health
Total DALYs	0	0	0
Accumulated DALYs	5000
Financial Needs	Month 2	Month 3			Personnel allocated	Month 3
PPR Needs					Livestock
NCD Needs					Agriculture
Wireworms needs					Health
Fungi needs
Bednets needs
Nutritional Intervention needs
LEGEND
You should edit
Information updates here (don't edit)
Name of Table
						Focus on addressing PPR
						Focus on addressing Newcaste disease
						Focus staff to work on wireworms
						Focus staff to work on fungi
						Focus on promting bednets
						Focus on nutritional intervention

## Sheet: State H
					Discontent Level
Amount Requested	Month 1	Month 2	Month 3			1=very happy, 5=very unhappy
Livestock
Agriculture
Health
Total	0	0	0			Justification M1	Justification M2	Justification M3
Amount Received	Month 1	Month 2	Month 3
Total for the state
Amount Allocated	Month 1	Month 2	Month 3		Personnel allocated	Month 1
Livestock					Livestock
Agriculture					Agriculture
Health					Health
DALY's
	Month 1	Month 2	Month 3		Personnel allocated	Month 2
Livestock					Livestock
Agriculture					Agriculture
Health					Health
Total DALYs	0	0	0
Accumulated DALYs	3500
Financial Needs	Month 2	Month 3			Personnel allocated	Month 3
Migrating livestock needs					Livestock
In-town livestock needs					Agriculture
Sorghum needs					Health
Maize Needs
Bednet needs
Nutritional intervention needs
						Focus staff on the migrating livestock
						Focus staff on the livestock that remained in towns
						Focus staff to work sorghum
						Focus staff to work on maize
						Focus on promting bednets
						Focus on nutritional intervention

## Sheet: State I
					Discontent Level
Amount Requested	Month 1	Month 2	Month 3			1=very happy, 5=very unhappy
Livestock
Agriculture
Health
Total	0	0	0			Justification M1	Justification M2	Justification M3
Amount Received	Month 1	Month 2	Month 3
Total for the state
Amount Allocated	Month 1	Month 2	Month 3		Personnel allocated	Month 1
Livestock					Livestock
Agriculture					Agriculture
Health					Health
DALY's
	Month 1	Month 2	Month 3		Personnel allocated	Month 2
Livestock					Livestock
Agriculture					Agriculture
Health					Health
Total DALYs	0	0	0
Accumulated DALYs	2500
Financial Needs	Month 2	Month 3			Personnel allocated	Month 3
PPR Needs					Livestock
NCD Needs					Agriculture
Maize Needs					Health
Tea Needs
Bednet needs
Nutritional intervention needs
						Focus staff on PPR
						Focus staff on NCD
						Focus staff to work Maize
						Focus staff to work on Tea
						Focus on promting bednets
						Focus on nutritional intervention

[truncated: 3 more sheets: Master Sheet, Feedback Sheet, Interactive Map]
